# Supplementary material for: Metal-Induced Trap States: The Roles of Interface and Border Traps in HfO2/InGaAs
Source: Micromachines (Basel). 2023 Aug 15;14(8):1606. doi: 10.3390/mi14081606 (PMC10456933; doi:10.3390/mi14081606)
Supplement: Supplementary file 1 [file micromachines-14-01606-s001.zip]

Archive with 1 entries (1 files):
- micromachines-2428332-supplementary.pdf
